# Supplementary material for: (Pro)renin receptor signaling in hypothalamic tyrosine hydroxylase neurons is required for obesity-associated glucose metabolic impairment
Source: JCI Insight. 2024 Feb 13;9(6):e174294. doi: 10.1172/jci.insight.174294 (PMC11063935; doi:10.1172/jci.insight.174294)
Supplement: Supporting data values [file jciinsight-9-174294-s190.xlsx]

## Sheet: Figure 1E
Mouse ID	Date	Section	Side	PVN level	Bregma level estimate	TH mRNA+ cells	TH+, PRR+ cells	TH+, PRR- cells	Total # of TH cells	% PRR+ in TH cells	% PRR- in TH cells
13-4	2021-07-22	3	LS	Middle	-0.82	25	24	1	25	96	4
		3	RS	Middle	-0.82	48	47	1	48	97.9167	2.08333
		4	LS	Posterior	-1.06	10	10	0	10	100	0
		4	RS	Posterior	-1.06	20	19	1	20	95	5
C175-4	2022-03-11	1	LS	Anterior	-0.58	26	25	1	26	96.1538	3.84615
		1	RS	Anterior	-0.58	44	34	10	44	77.2727	22.7273
		2	LS	Middle	-0.82	62	57	5	62	91.9355	8.06452
		2	RS	Anterior	0.7	81	79	2	81	97.5309	2.46914
		3	LS	Middle	-0.82	53	46	7	53	86.7925	13.2075
		3	RS	Anterior	-0.7	42	37	5	42	88.0952	11.9048
		4	LS	Middle	-0.94	55	52	3	55	94.5455	5.45455
		4	RS	Middle	-0.94	71	62	9	71	87.3239	12.6761
C175-6	2022-03-28	1	LS	Anterior	-0.7	74	74	0	74	100	0
		1	RS	Anterior	-0.7	45	43	2	45	95.5556	4.44444
		2	LS	Middle	-0.94	46	45	1	46	97.8261	2.17391
		2	RS	Middle	-0.82	39	36	3	39	92.3077	7.69231
		3	LS	Anterior	-0.58	26	26	0	26	100	0
		3	RS	Anterior	-0.58	31	29	2	31	93.5484	6.45161
		4	LS	Middle	-0.94	34	34	0	34	100	0
		4	RS	Middle	-0.82	40	38	2	40	95	5
C180-1	2022-07-19	1	LS	Anterior	-0.58	50	50	0	50	100	0
		1	RS	Anterior	-0.7	50	45	5	50	90	10
		2	LS	Anterior	-0.7	94	88	6	94	93.617	6.38298
		2	RS	Anterior	-0.7	74	70	4	74	94.5946	5.40541
		3	LS	Middle	-0.82	36	35	1	36	97.2222	2.77778
		3	RS	Middle	-0.94	46	40	6	46	86.9565	13.0435
C180-2	2022-07-19	1	LS	Anterior	-0.58	23	22	1	23	95.6522	4.34783
		1	RS	Anterior	-0.58	42	39	3	42	92.8571	7.14286
		2	LS	Middle	-0.94	34	32	2	34	94.1176	5.88235
		2	RS	Middle	-0.94	35	32	3	35	91.4286	8.57143
		3	LS	Anterior	-0.7	55	54	1	55	98.1818	1.81818
		3	RS	Anterior	-0.7	58	57	1	58	98.2759	1.72414
C180-3	2022-07-19	1	LS	Middle	-0.94	40	38	2	40	95	5
		1	RS	Middle	-0.94	20	18	2	20	90	10
		2	LS	Anterior	-0.58	107	107	0	107	100	0
		2	RS	Anterior	-0.58	70	69	1	70	98.5714	1.42857
		3	LS	Anterior	-0.7	65	65	0	65	100	0
		3	RS	Anterior	-0.7	36	35	1	36	97.2222	2.77778
					PVN level	TH-PRR+ (%)	TH-PRR- (%)	# cells analyzed
					Anterior	96.581	3.41898	724
					Middle	92.4542	7.54584	211
					Posterior
					Total	94.5176	5.48241	935
					PVN level	TH-PRR+ (%)	TH-PRR- (%)	# cells analyzed
					Anterior	93.5196	6.48042	369
					Middle	93.9648	6.03522	473
					Posterior	97.5	2.5	30
					Total	94.9948	5.00521	872

## Sheet: Figure 1F
Mouse ID	Date	Section	Bregma level estimate	TH mRNA+ cells	TH+, PRR+ cells	TH+, PRR- cells	Total # of TH cells	% PRR+ in TH cells	% PRR- in TH cells	TH-, PRR+ cells	Total # of PRR cells	% TH+ in PRR cells	% TH- in PRR cells
C180-1	2022-07-19	1	-0.58	50	50	0	50	100	0	75	125	40	60
		1	-0.7	50	45	5	50	90	10	34	79	56.962	43.038
		2	-0.7	94	88	6	94	93.617	6.38298	30	118	74.5763	25.4237
		2	-0.7	74	70	4	74	94.5946	5.40541	29	99	70.7071	29.2929
		3	-0.82	36	35	1	36	97.2222	2.77778	30	65	53.8462	46.1538
		3	-0.94	46	40	6	46	86.9565	13.0435	11	51	78.4314	21.5686
C180-2	2022-07-19	1	-0.58	23	22	1	23	95.6522	4.34783	62	84	26.1905	73.8095
		1	-0.58	42	39	3	42	92.8571	7.14286	45	84	46.4286	53.5714
		2	-0.94	34	32	2	34	94.1176	5.88235	62	94	34.0426	65.9574
		2	-0.94	35	32	3	35	91.4286	8.57143	46	78	41.0256	58.9744
		3	-0.7	55	54	1	55	98.1818	1.81818	27	81	66.6667	33.3333
		3	-0.7	58	57	1	58	98.2759	1.72414	38	95	60	40
C180-3	2022-07-19	1	-0.94	40	38	2	40	95	5	32	70	54.2857	45.7143
		1	-0.94	20	18	2	20	90	10	23	41	43.9024	56.0976
		2	-0.58	107	107	0	107	100	0	73	180	59.4444	40.5556
		2	-0.58	70	69	1	70	98.5714	1.42857	23	92	75	25
		3	-0.7	65	65	0	65	100	0	27	92	70.6522	29.3478
		3	-0.7	36	35	1	36	97.2222	2.77778	11	46	76.087	23.913
										PVN level	PRR-TH+ (%)	PRR-TH- (%)	# cells analyzed
										Anterior	60.2262	39.7738	1175
										Middle	50.9223	49.0777	399
										Posterior
										Total	55.5743	44.4257	1574

## Sheet: Figure 1K
Mouse ID	Date	Section	Bregma level estimate	AVP+ cells	TH+ cells	AVP+, TH+ cells	AVP+, TH- cells	TH+, AVP- cells	%TH+ in AVP cells	% TH- in AVP cells	% AVP+ in TH cells	% AVP- in TH cells
205-1	2023-11-21	1	-0.58	125	107	61	64	46	48.8	51.2	57.0093	42.9907
		1	-0.58	126	117	60	66	57	47.619	52.381	51.2821	48.7179
		2	-0.82	78	117	44	34	73	56.4103	43.5897	37.6068	62.3932
		2	-0.82	109	89	43	66	46	39.4495	60.5505	48.3146	51.6854
205-2	2023-11-21	1	-1.06	24	175	13	11	162	54.1667	45.8333	7.42857	92.5714
		1	-1.06	13	135	9	4	126	69.2308	30.7692	6.66667	93.3333
		2	-0.82	10	71	7	3	64	70	30	9.85915	90.1408
		2	-0.82	7	65	3	4	62	42.8571	57.1429	4.61538	95.3846
205-4	2023-11-21	1	-0.82	5	57	3	2	54	60	40	5.26316	94.7368
		1	-0.82	7	56	3	4	53	42.8571	57.1429	5.35714	94.6429
		2	-0.82	10	72	8	2	64	80	20	11.1111	88.8889
		2	-0.82	8	72	7	1	65	87.5	12.5	9.72222	90.2778
205-5	2023-11-21	1	-0.82	24	92	19	5	73	79.1667	20.8333	20.6522	79.3478
		1	-0.82	17	70	11	6	59	64.7059	35.2941	15.7143	84.2857
		2	-0.94	10	76	6	4	70	60	40	7.89474	92.1053
		2	-0.94	10	62	6	4	56	60	40	9.67742	90.3226
								PVN level	TH-AVP+ (%)	TH-AVP- (%)	# cells analyzed
								Anterior	54.1457	45.8543	224
								Middle	15.4824	84.5176	899
								Posterior	7.04762	92.9524	310
								Total	19.2609	80.7391	1433

## Sheet: Figure 1L
Mouse ID	Date	Section	Bregma level estimate	AVP+ cells	TH+ cells	AVP+, TH+ cells	AVP+, TH- cells	TH+, AVP- cells	%TH+ in AVP cells	% TH- in AVP cells	% AVP+ in TH cells	% AVP- in TH cells
205-1	2023-11-21	1	-0.58	125	107	61	64	46	48.8	51.2	57.0093	42.9907
		1	-0.58	126	117	60	66	57	47.619	52.381	51.2821	48.7179
		2	-0.82	78	117	44	34	73	56.4103	43.5897	37.6068	62.3932
		2	-0.82	109	89	43	66	46	39.4495	60.5505	48.3146	51.6854
205-2	2023-11-21	1	-1.06	24	175	13	11	162	54.1667	45.8333	7.42857	92.5714
		1	-1.06	13	135	9	4	126	69.2308	30.7692	6.66667	93.3333
		2	-0.82	10	71	7	3	64	70	30	9.85915	90.1408
		2	-0.82	7	65	3	4	62	42.8571	57.1429	4.61538	95.3846
205-4	2023-11-21	1	-0.82	5	57	3	2	54	60	40	5.26316	94.7368
		1	-0.82	7	56	3	4	53	42.8571	57.1429	5.35714	94.6429
		2	-0.82	10	72	8	2	64	80	20	11.1111	88.8889
		2	-0.82	8	72	7	1	65	87.5	12.5	9.72222	90.2778
205-5	2023-11-21	1	-0.82	24	92	19	5	73	79.1667	20.8333	20.6522	79.3478
		1	-0.82	17	70	11	6	59	64.7059	35.2941	15.7143	84.2857
		2	-0.94	10	76	6	4	70	60	40	7.89474	92.1053
		2	-0.94	10	62	6	4	56	60	40	9.67742	90.3226
			PVN level	AVP-TH+ (%)	AVP-TH- (%)	# cells analyzed
			Anterior	48.2095	51.7905	251
			Middle	61.9122	38.0878	295
			Posterior	61.6987	38.3013	37
			Total	60.1727	39.8273	583

## Sheet: Figure 2C
Control	THPVN PRRKO
1.03411	0.529329
1.53879	0.820219
0.983373	0.324279
0.886295	0.363655
0.697996	0.398313
1.14916	0.263516
0.714255	0.290467
1.08795	0.561804
0.908072	0.685898
1.14875	0.483411
0.965144	0.522311
1.68799	0.392935
0.819158	0.246277
1.0377	0.536236
1.00637	0.318284
0.925302	0.560694
1.05153	0.468676
0.714673	0.522306
0.931937	0.746278
0.970299	0.369697
0.757644	0.355845
0.983499	0.305194
	0.544382
	0.516534
	0.452778
	0.233117

## Sheet: Figure 3C
	LFD-Control
Week
0	0	0	0	0
1	-1.6	-1.5	-3.2	-3.8
2	-1.6	-0.5	-2.5	-3
3	-1.9	-1.8	-2	-2.5
4	-1.6	-1.5	-4.5	-2.8
5	-1.7	-1.3	-4.9	-4.6
6	-1.8	-1.5	-4.2	-3.3
	LFD-PVNTH-PRRKO
0	0	0	0	0
1	-3.6	-1.2	-1	-1.2
2	Data was not collected	Data was not collected	-2	-1.3
3	-4.4	-0.4	-1.4	-0.5
4	-3.6	-1.5	-1.8	-0.2
5	-5.2	-4.8	-1.7	0
6	-3.9	-1.3	-2.3	0
	HFD-Control
0	0	0	0	0	0
1	2.2	2.2	1.8	2.6	1.8
2	4.7	4.1	4.3	5.5	3.1
3	6.7	5.5	6.9	7.3	4.4
4	9.9	9	9.4	8.5	8
5	10	9.5	10.3	11.7	8.8
6	10.8	10.3	12.3	13.5	10.5
	HFD-PVNTH-PRRKO
0	0	0	0	0	0
1	6.3	5.7	3.6	5.2	3.2
2	6.4	6.2	4.3	6.8	2.8
3	7.2	6.2	5	8.3	3.1
4	8.5	7.6	7.2	11.8	4.4
5	12.1	8.2	8.9	11.9	5.3
6	13.4	10.5	10.8	15.2	6.5

## Sheet: Figure 3D
	LFD-Control
Week
1	97.02	85.86	92.4	65.84
2	100.87	100.49	102.41	84.32
3	89.71	81.24	97.02	77.77
4	88.17	83.93	80.47	82.01
5	87.01	77	85.47	58.14
6	83.16	74.31	90.48	77.39
	LFD-PVNTH-PRRKO
1	73.15	66.99	84.7	60.06
2	68.34	70.84	77	61.22
3	68.34	70.84	75.85	61.6
4	73.15	79.31	72	61.22
5	61.99	82.78	73.92	61.22
6	57.37	78.93	71.23	59.68
	HFD-Control
1	115.8	120.52	108.99	126.6	111.09
2	104.28	110.04	105.85	120.52	92.75
3	101.13	102.18	103.75	104.8	91.7
4	108.99	114.23	103.75	98.51	102.18
5	88.03	94.84	90.65	109.52	97.46
6	93.8	98.51	99.56	106.9	104.28
	HFD-PVNTH-PRRKO
1	128.38	125.76	111.09	125.76	102.7
2	87.51	97.46	92.75	101.13	78.6
3	75.46	72.31	81.22	87.51	69.17
4	85.41	87.51	97.99	105.32	88.56
5	107.42	91.18	104.8	97.99	91.18
6	76.5	85.41	84.89	95.89	74.93

## Sheet: Figure 3E
LFD-Control	LFD-PVNTH-PRRKO	HFD-Control	HFD-PVNTH-PRRKO
90	121.5	223	129
74.5	82.5	154	129
69	95.5	162.5	94
110	92	160.5	139
		156.5	142

## Sheet: Figure 4C
Minutes	HFD-Control									HFD-PVNTH-PRRKO
-11	154	167	134	157	175	103	196	155		153	122	91	154	93	188	147
-1	209	154	137	187	188	135	168	155		152	180	148	148	93	195	161
1	789	661	672	892	687	796	771	803		645	645	372	670	470	537	633
2	683	669	618	802	597	683	710	749		609	577	464	618	549	592	552
3	626	604	598	557	590	569	632	712		548	558	458	590	531	593	535
4	598	574	571	553	585	514	605	609		523	577	419	520	450	495	469
5	577	577	519	560	579	504	591	595		517	547	400	521	434	498	463
6	470	565	490	498	544	502	554	525		432	537	401	497	416	489	434
8	461	495	381	483	526	424	503	443		436	495	354	420	373	354	378
10	437	480	348	399	511	357	337	372		420	445	330	380	362	353	344
12	402	451	291	402	473	274	409	363		385	326	306	350	294	343	298
14	359	414	268	383	412	295	414	318		362	371	265	391	284	313	215
16	305	342	231	374	430	284	404	290		318	366	237	301	247	278	244
18	310	309	209	377	332	232	360	279		343	378	220	270	228	238	190
20	282	313	190	368	375	168	360	259		335	343	218	233	181	220	177
25	238	250	140	319	358	167	272	183		293	221	199	236	119	214	165
30	212	186	123	299	294	178	235	181		253	271	181	122	138	208	156
40	208	186	119	203	248	121	244	167		241	176	140	122	116	176	139
50	164	164	107	212	182	116	204	148		153	169	143	90	96	156	126
60	174	129	140	184	194	122	198	123		157	156	120	133	106	147	123

## Sheet: Figure 4D
Minutes	HFD-Control									HFD-PVNTH-PRRKO
-11	0	0	0	0	0	0	0	0		0	0	0	0	0	0	0
-1	0	0	0	0	0	0	0	0		0	0	0	0	0	0	0
1	607.5	500.5	536.5	720	505.5	677	589	648		492.5	494	252.5	519	377	345.5	479
2	501.5	508.5	482.5	630	415.5	564	528	594		456.5	426	344.5	467	456	400.5	398
3	444.5	443.5	462.5	385	408.5	450	450	557		395.5	407	338.5	439	438	401.5	381
4	416.5	413.5	435.5	381	403.5	395	423	454		370.5	426	299.5	369	357	303.5	315
5	395.5	416.5	383.5	388	397.5	385	409	440		364.5	396	280.5	370	341	306.5	309
6	288.5	404.5	354.5	326	362.5	383	372	370		279.5	386	281.5	346	323	297.5	280
8	279.5	334.5	245.5	311	344.5	305	321	288		283.5	344	234.5	269	280	162.5	224
10	255.5	319.5	212.5	227	329.5	238	155	217		267.5	294	210.5	229	269	161.5	190
12	220.5	290.5	155.5	230	291.5	155	227	208		232.5	175	186.5	199	201	151.5	144
14	177.5	253.5	132.5	211	230.5	176	232	163		209.5	220	145.5	240	191	121.5	61
16	123.5	181.5	95.5	202	248.5	165	222	135		165.5	215	117.5	150	154	86.5	90
18	128.5	148.5	73.5	205	150.5	113	178	124		190.5	227	100.5	119	135	46.5	36
20	100.5	152.5	54.5	196	193.5	49	178	104		182.5	192	98.5	82	88	28.5	23
25	56.5	89.5	4.5	147	176.5	48	90	28		140.5	70	79.5	85	26	22.5	11
30	30.5	25.5	-12.5	127	112.5	59	53	26		100.5	120	61.5	-29	45	16.5	2
40	26.5	25.5	-16.5	31	66.5	2	62	12		88.5	25	20.5	-29	23	-15.5	-15
50	-17.5	3.5	-28.5	40	0.5	-3	22	-7		0.5	18	23.5	-61	3	-35.5	-28
60	-7.5	-31.5	4.5	12	12.5	3	16	-32		4.5	5	0.5	-18	13	-44.5	-31

[truncated: 41 more sheets: Figure 4E, Figure 4F, Figure 4G, Figure 4H, Figure 4I, Figure 4J, Figure 4K, Figure 4L, Figure 4M, Figure 4N, Figure 5 D, Figure 5G, Figure 5K, Figure 6B, Figure 6C, Figure 6D, Figure 6E, Figure 6F, Figure 6G, Figure 6H …]
